# Supplementary material for: Clumped isotopes of methane trace bioenergetics in the environment
Source: Sci Adv. 2025 Jun 25;11(26):eadu1401. doi: 10.1126/sciadv.adu1401 (PMC12190011; doi:10.1126/sciadv.adu1401)
Supplement: Supplementary file 2 — Dataset S1 [file sciadv.adu1401_dataset_s1.zip]

Archive with 1 entries (1 files):
- adu1401_dataset_s1.xlsx
