# Supplementary material for: Clumped isotopes of methane trace bioenergetics in the environment
Source: Sci Adv. 2025 Jun 25;11(26):eadu1401. doi: 10.1126/sciadv.adu1401 (PMC12190011; doi:10.1126/sciadv.adu1401)
Supplement: Supplementary file 2 — Dataset S1 [file sciadv.adu1401_dataset_s1.zip › adu1401_dataset_s1.xlsx]

## Sheet: On-site samples
Sample ID	Depth	δ13C (‰, VPDB)	1 se	δD (‰, VSMOW)	1 se	Δ13CH3D (‰)	1 se	Δ12CH2D2 (‰)	1 se	C1/(C2+C3)	δD_H2O (‰, VSMOW)	Modeled methanogenesis rate (nmol/cm3/d)
Carpinteria Salt Marsh Site 1	0-5 cm	-56.461	0.005	-374.177	0.049	-2.251	0.193	-49.119	1.277	54902	-23.4
Carpinteria Salt Marsh Site 2	0-5 cm	-48.875	0.006	-377.679	0.046	-1.251	0.211	-53.408	1.416	74240	-1.5
Alaska thermokarst lake (Big Trail Lake) VC-1_1/2	borehole bubbles	-67.122	0.004	-363.087	0.025	2.701	0.159	-17.912	0.819	345276	-137
Alaska thermokarst lake (Big Trail Lake) VC-2_2/2	borehole bubbles	-65.146	0.003	-361.999	0.027	3.731	0.162	-17.033	0.893	283063	-139.1
Alaska thermokarst lake (Big Trail Lake) VC-3_1/1	borehole bubbles	-63.265	0.012	-364.451	0.038	2.633	0.166	-19.106	0.976	359499	-138.1
Alaska thermokarst lake (Goldstream Lake) VC-1_1/3	borehole bubbles	-72.169	0.021	-394.973	0.025	3.092	0.163	-15.211	0.892	462972	-140
Alaska thermokarst lake (Goldstream Lake) VC-1_2/3	borehole bubbles	-72.395	0.004	-395.378	0.024	3.096	0.166	-20.471	0.868	314206
Alaska thermokarst lake (Goldstream Lake) VC-1_3/3	borehole bubbles	-72.266	0.027	-394.882	0.023	2.577	0.16	-14.904	0.767	372404
Santa Barbara Basin Site NDRO Gravity Core 2019_16	174 cm	-93.757	0.025	-197.507	0.019	6.391	0.198	19.209	0.812	82374	-0.1	0.2009
Santa Barbara Basin Site NDRO Gravity Core 2019_17	182 cm	-92.228	0.028	-197.408	0.051	6.258	0.202	17.967	1.555	92143		0.2009
Santa Barbara Basin Site NDRO Gravity Core 2019_18	190 cm	-91.812	0.012	-197.376	0.02	6.192	0.202	19.158	0.813	75283		0.2009
Santa Barbara Basin Site NDRO Gravity Core 2019_19	198 cm	-91.062	0.03	-197.438	0.019	6.107	0.19	16.811	0.791	91323		0.2009
Santa Barbara Basin Site NDRO Gravity Core 2019_20	206 cm	-90.385	0.01	-196.766	0.024	5.956	0.164	16.327	0.94	89091		0.2009
Santa Barbara Basin Site NDRO Gravity Core 2019_21	214 cm	-89.887	0.008	-197.086	0.018	6.262	0.147	16.31	0.634	67028		0.2009
Guaymas Basin IODP_385_U1550A-12H-6 VOID GAS	109 m	-71.065	0.003	-188.186	0.015	4.73	0.157	14.564	0.617	691	0
Guaymas Basin IODP_385_U1550A-16F-2 VOID GAS	126 m	-67.006	0.003	-186.31	0.017	5.123	0.155	11.733	0.655	630
Guaymas Basin IODP_385_U1550A-27X-3 VOIDGAS	184 m	-62.232	0.004	-174.751	0.014	5.31	0.183	13.433	0.605	3190
Guaymas Basin IODP_385_U1550A-30X-CC_0-8 ROCKVAC	204 m	-62.769	0.003	-170.9	0.017	5.136	0.129	14.08	0.691	4022
Guaymas Basin IODP_385_U1550B-11H-2 115-120 HEADSPACE GAS	94 m	-69.633	0.008	-188.313	0.037	-	-	-	-	1565
Guaymas Basin IODP_385_U1547B-24F-1_75-75 VOIDGAS	126 m	-58.031	0.003	-179.576	0.017	2.17	0.148	3.192	0.617	131
Guaymas Basin IODP_385_U1547E-4R-2-05_35-47 ROCKVAC	82 m	-59.413	0.003	-180.285	0.022	2.589	0.12	0.738	0.886	138
Guaymas Basin IODP_385_U1547E-7R-1-06_48-56 ROCKVAC	111 m	-58.417	0.004	-180.186	0.02	3.237	0.141	2.331	0.731	80
Guaymas Basin IODP_385_U1547E-11R-05_38-54 ROCKVAC	135 m	-59.217	0.003	-180.176	0.019	2.124	0.123	2.447	0.589	112
Guaymas Basin IODP_385_U1547E-17R-2-11_96-105 ROCKVAC	166 m	-59.784	0.004	-180.445	0.02	2.818	0.144	0.544	0.608	142

## Sheet: Incubation samples
Reaction	Sample ID	Addition	Headspace	δ13C (‰, VPDB)	1 se	δD (‰, VSMOW)	1 se	Δ13CH3D (‰)	1 se	Δ12CH2D2 (‰)	1 se	C1/(C2+C3)	δD_H2O (‰, VSMOW)	Measured methanogenesis rate (nmol/cm3/d)	Sulfide start (mM)	Sulfide end (mM)	Sulfate start (mM)	Sulfate end (mM)	Note
Methanogenesis	Carpinteria Salt Marsh Site 1 molybdate incubation	Molybdate and H2S	Argon	-74.349	0.005	-356.977	0.023	-0.207	0.18	-42.536	0.866	29830	-42.7	28.4	0.2	0.1	2.8	3.2
Methanogenesis	Carpinteria Salt Marsh Site 2 molybdate incubation	Molybdate and H2S	Argon	-64.266	0.004	-358.539	0.024	-0.467	0.155	-43.876	0.833	58258	-32.7	6	0.2	0.1	13.8	13.7
Methanogenesis	Carpinteria Salt Marsh Site 1 H2 incubation	Hydrogen gas and molybdate	Hydrogen gas	-79.769	0.004	-362.915	0.025	1.033	0.162	-37.829	0.808	240301	-36.5	197.2
Methanogenesis	Carpinteria Salt Marsh Site 2 H2 incubation	Hydrogen gas and molybdate	Hydrogen gas	-66.662	0.006	-413.302	0.028	-0.507	0.16	-21.932	0.93	554603	-33.3	70.3
Methanogenesis	Carpinteria Salt Marsh Site 1 Methylamine incubation	Methylamine and molybdate	Argon	-59.599	0.008	-268.163	0.035	-1.918	0.185	-43.525	0.941	249938	-46.3	3164.7
Methanogenesis	Carpinteria Salt Marsh Site 2 Methylamine incubation	Methylamine and molybdate	Argon	-59.087	0.005	-266.295	0.027	-2.058	0.174	-44.616	0.922	172819	-51.8	2451
Methanogenesis	Alaska thermokarst lake (Big Trail Lake) 5-10 cm incubation_1	None	Argon	-58.347	0.005	-428.451	0.032	1.135	0.17	-46.394	0.977	63130	-135.3	12.3					Unit 4; 2020-2022
Methanogenesis	Alaska thermokarst lake (Big Trail Lake) 5-10 cm incubation_2	None	Argon	-58.487	0.005	-427.215	0.045	1.09	0.204	-45.201	1.398	19411							Unit 4; 2020-2022
Methanogenesis	Alaska thermokarst lake (Big Trail Lake) 5-10 cm incubation_3	None	Argon	-58.252	0.005	-431.101	0.04	0.353	0.21	-38.988	1.245	19411							Unit 4; 2022-2024
Methanogenesis	Alaska thermokarst lake (Big Trail Lake) 30-40 cm incubation_1	None	Argon	-53.942	0.005	-429.503	0.022	-0.289	0.172	-49.334	0.864	7688		31.3					Unit 2; 2020-2022
Methanogenesis	Alaska thermokarst lake (Big Trail Lake) 30-40 cm incubation_2	None	Argon	-57.126	0.007	-433.467	0.027	0.957	0.2	-39.84	1.218	5597							Unit 2; 2022-2023
Methanogenesis	Alaska thermokarst lake (Big Trail Lake) 30-40 cm incubation_3	None	Argon	-55.28	0.004	-433.303	0.039	0.816	0.167	-39.902	1.087	7688							Unit 2; 2022-2024
Methanogenesis	Alaska thermokarst lake (Big Trail Lake) 65-75 cm incubation_1	None	Argon	-52.342	0.005	-400.093	0.031	0.221	0.173	-27.527	0.996	47676		7.4					Unit 1; 2020-2024
Methanogenesis	Guaymas Basin incubation_1	Molybdate and H2S	Argon	-102.848	0.012	-256.873	0.022	5.409	0.268	9.668	0.85	1348	-19.2	0.4	2.6	0.1	11.9	11.9
Methanogenesis and AOM	Guaymas Basin incubation_2	None	Argon	-67.424	0.01	6.684	0.02	21.798	0.156	105.424	0.651	1264			1.8	8.6	13.2	3.8
Methanogenesis and AOM	Guaymas Basin incubation_3	None	Methane	-36.583	0.034	30.907	0.082	21.407	0.259	102.166	0.825				3	9.9	14.4	6.2

## Sheet: Santa Barbara Basin Pore water
Santa Barbara Basin Site NDRO Gravity Core 2019
Depth (cm)	CH4 (μM)	Sulfate (mM)
59	34.5	15.9
77	32.2	11.98
95	37.5	8.51
113	53.9	5.29
135	76.5	2.35
153	257.4	0.48
167	1117.7	0.23
185	2028.1	0.18
203	3069	0.18
224	4032	0.68
Santa Barbara Basin Site NDRO Gravity Core 2023
Depth (cm)	CH4 (μM)	Sulfate (mM)	Sulfide (mM)	Iron(II) (mM)	H2 (nM)	H2 error (nM)
100.5	64.2	7.77	0.9		3.7	1.3
108.5	78.2	6.62	2.1	0.0008
116.5	78.3	5.92	1.8
124.5	82.4	4.01	2.3	0
132.5	91.3	3.07	3.4
140.5	127	1.27	3.1	0.0005
148.5	182.9	0.82	3.5		8.9	1.2
156.5	473.4	0.28	3.3	0.0001
164.5	841.5	0.43	3
172.5	1395.3	0.11	2.4	0.0008
180.5	1746.5	0.35	1.8
188.5	2138.3	0.17	2.1	0.0012
195.5	2648.7	0.06	1.7
202.5	3082.6	0.49	1.1	0.0058
210.5	3468.1	0.17			4.7	0.7
218.5	3850	0.51	1	0
226.5	4060	0.46	1
234.5	4135.2	0.4	0.7	0
242.5	4337.5	0.55	0.9
250.5	4720.6	0.22	0.8	0
258.5	4961	0.23	0.6		2.3	0.9
266.5	4674	0.12	1.2	0
274.5	5146.5	0.23	0.6
